# Supplementary material for: Safety of Hormonal Replacement Therapy and Oral Contraceptives in Systemic Lupus Erythematosus: A Systematic Review and Meta-Analysis
Source: PLoS One. 2014 Aug 19;9(8):e104303. doi: 10.1371/journal.pone.0104303 (PMC4138076; doi:10.1371/journal.pone.0104303)
Supplement: Appendix S2 — Articles included in the Systematic Literature Review and meta-analysis. (XLS) [file pone.0104303.s002.xls]

## Sheet: Supplementary
Ref.	Exposition	First Author	Name of Study	Year of publication	Language	Design of study	Level of Evidence	N	Objective	Outcome Measured	Methods of Hypothesis Testing	Results	Limits /Bias
45		Kiani A, et al	Non-calcified coronary plaque (NCP) in systemic lupus erythematosus (SLE)	2010	English	Cross-Sectional	4	39 patients with SLEϯ SELENA-SLEDAI	To evaluate the prevalence of presence of Non-calcified coronary plaques in women with SLE.	Coronary multidetector computed tomography (MDCT)	Means ± SD, 2-sided t test. Fisher’s exact test. There were fit multiple linear or logistic regression models. A p value ≤ 0.05 was taken as statistically significant.	NCP was associated with hormone replacement therapy (p = 0.02).	a
46		Hochman J, et al	Hormone replacement therapy in women with systemic lupus erythematosus and risk of cardiovascular disease	2009	English	Mixed Cohort nested case-control study	4	HRT (n=114); Non HRT (n=227)	To evaluate Risk of Cardiovascular Disease After use of HRT in women with SLE	Comparison of development of CAD for HRT and non-HRT users	Chi-squared and t-tests. Kaplan–Meier Curve and log rank test A time-dependent covariate proportional hazard model and multivariable analyses.	A similar percentage of patients developed CAD in the control (13.7%) and HRT (11.4%) groups. There was no difference in the time to development of CAD. In the multivariate analyses, HRT was not a risk factor for CAD. Only age (P = 0.0001, HR= 1.11, 95% CI = 1.05, 1.17) and SLEDAI-2K(P = 0.0001,HR= 1.10, 95% CI = 1.05, 1.16) were significantly associated with the risk of CAD
47		Fernandez M, et al	Systemic lupus erythematosus in a multiethnic US cohort (LUMINA L II): Relationship between vascular events and the use of hormone replacement therapy in postmenopausal women	2007	English	Cohort nested cross-sectional study	4	HRT (n=32); Non HRT (n=40)	To evaluate the association between Thrombotic events† and HRT use.	Comparison of presence of thrombotic events for HRT and non-HRT users	Univariate OR. Bivariate (Chi-squared and t.test)	There were failed to demonstrate HRT use as being a predisposing factor for the occurrence of venous thrombotic events, HRT use seemed to have a protective effect for the occurrence of vascular arterial events in the univariable analyses; this effect, however, became nonsignificant after adjusting for baseline variables using propensity score or logistic regression analyses.	a
48		Sanchez-Guerrero J, et al	Menopause hormonal therapy in women with systemic lupus erythematosus	2007	English	Randomized Clinical Trial	2	106 women with SLE Randomized to receive HRT (n=52) or placebo (n=54)	To assess the disease activity score between menospausal women who use HRT, so that thrombotic events, and death	Global disease activity AUC SLEDAI	Means ± SD, there were used intent-to-treat method, Student’s t-test, and chi-square test or Fisher’s exact test. Wilcoxon’s signed rank test. Incidence-density rates with patient-years, RR, 95% CI; life-table analyses, log rank test. and P values.	Disease activity remained mild and stable in both groups throughout the trial. There were no significant differences between the groups in global or maximum disease activity, incidence or probability of flares, or medication use. Median time to flare was 3 months in both groups. Thromboses occurred in 3 patients who received menopause hormonal therapy and in 1 patient who received placebo. One pa…
49		Costenbader KH, et al*	Reproductive and Menopausal Factors and Risk of Systemic Lupus Erythematosus in Women	2007	English	Prospective Cohort	4	The NHS database n=103,818, and the NHSII n=114,021, female nurses from 1976–2003 have in follow-up	To investigate the association between use of hormone therapy use (OC or HRT) antecedent and SLE development.	ACR criteria	Person-years of followup. Age-adjusted RR. Cox proportional hazards regression.	Two hundred sixty-two incident cases of SLE were confirmed among the women. In multivariable models adjusted for risk factors, and use of postmeno- pausal hormones (RR 1.9, 95% CI 1.2–3.1) significantly increased the risk of SLE. An elevation of SLE risk was observed among postmenopausal women primarily after surgical menopause (RR 2.3, 95% CI 1.2–4.5), and also among women with earlier age at na…
50		Buyon JP, et al	The effect of Combined Estrogen And Progesterone Hormone Replacement Therapy on Disease Activity in Systemic Lupus Erythematosus: A Randomized Trial	2005	English	Randomized Clinical Trial	2	351 women with SLE Randomized to receive HRT (n=174) or placebo (n=177)	To evaluate the effect of HRT on disease activyty in postmenopausal women with SLE	SELENA-SLEDAI	Non-inferiority trial, diference in event rates, 95% CI. Kaplan-Meier method, Greenwood formula for standard errors. Cox proportional hazard model, 2 sample t-test and P values	Severe flare was rare in both treatment groups: 0.081 for the HRT group and 0.049 for the placebo group, yielding an estimated difference of 0.033 (p= 0.23). The upper limit of the 1-sided 95% CI for the treatment difference was 0.078, within the prespecified margin of 9% for noninferiority. Mild to moderate flares were significantly increased in the HRT group: 1.14 flares/person-year for HRT and…
51		Cooper GS, et al*	Hormonal and Reproductive Risk Factors for Development of Systemic Lupus Erythematosus	2002	English	Population based Case - Control	4	Female SLE patients (n = 240) and controls (n = 321)	to examine hormonal and reproductive risk factors for lupus among women.	ACR criteria	The associations were estimated as OR and 95% Cis and were adjusted for potential confounders. Proportional hazards modeling, survives curves	There was little association between SLE and current use or duration of use of hormone replacement therapy or oral contraceptives, and no association with previous use of fertility drugs. There was little association between risk of developing SLE and use of hormone replacement therapy in our study.	a, c
52		Mok CC, et al	Safety of hormonal replacement therapy in postmenopausal patients with systemic lupus erythematosus	1998	English	Prospective Cohort	4	34 postmenopausal SLE patients	To determine the effect of HRT on the rate and magnitude of flares in a cohort of post menopausal SLE patients	SLEDAI	Mann-Whitney U test, Fisher's exact test. Statistical significance was definied as a P value of less than 0.05	No significant increase in the rate (0.12 relapses/patient-year in HRT group vs 0.16 relapses/patient-year in the non-HRT group, p = 0.90) or magnitude (total SLEDAI score increase during flares/patient-year in the HRT and non-HRT groups were 0.55 and 1.22, respectively, p = 0.57) of flares could be demonstrated in patients who received HRT over a median follow-up period of 35 months.	a
61		Meier CR, et al	Postmenopausal estrogen replacement therapy and the risk of developing systemic lupus erythematosus or discoid lupus	1998	English	Database nested Case - Control	4	SLE cases n=41; Controls n=295ℓ	To examine the association of posmenopausal estrogen use with the development of SLE and discoid lupus ℓ.	ACR criteria	Logistic regression and OR. Univariate and multivariate regression analyses	Estrogen exposure were not associated with increased risk of development SLE. The adjusted RR for short term exposure was 1.0, 95% CI [0.3-3.0] and for long term use was 2.8 95% CI [0.9-9.0]	a
53		Kreidstein S, et al	Hormone replacement therapy in systemic lupus erythematosus	1997	English	Case - Control	4	48 women with SLE; Cases n=16; controls n=32	To test whether HRT causes an increse in lupus flares.	SLEDAI	Mc Nemar's test, Mantel-Haenszel test	There was no statistically significant difference in the rates of flares in both groups	a, b, e
54		Sanchez-Guerrero J, et al‡	Postmenopausal estrogen therapy and the risk for developing systemic lupus erythematosus	1995	English	Cohort	4	NHS; n=69 435 healthy postmenopausal women followed every 2 years from 1976 to 1990.	To examine the relation between postmenopausal hormone use and development of SLE	ACR criteria	Incidence-density rates, RR, Age-specific rates, 95% IC, the Mantel extension test, P values	With never-users of postmenopausal hor- mones as the reference group, age-adjusted relative risks for systemic lupus erythematosus (n = 45 women) were 2.1 (95% CI, 1.1 to 4.0) for ever-users, 2.5 (CI, 1.2 to 5.0) for current users, and 1.8 (CI, 0.8 to 4.1) for past users. A proportional increase in the risk for systemic lupus erythematosus was observed that was related to the duration of use of p…
55		Arden NK, et al	Safety of hormone replacement therapy (HRT) in systemic lupus erythematosus (SLE)	1994	English	Retrospective Cross sectional	3	60 postmenopausal Women with SLE HRT (n=30) or placebo (n=30)	To evaluate the benefits associated to HRT use between SLE women	well being, libido and depression. Changes in ERS, medication, hospital admissions, and thrombosis.	Student's t-test, chi.squared test	The HRT users experienced significant improvements in general well being p<0.001, libido p=0.01 and depression p<0.05. There was no increase in the number of thrombo-embolic events ( HRT=1; Non-HRT=3) in the user group despite 7 patients having a positive thrombophilia screen.	a, b
56	Oral Contraceptoves	Bernier MO, et al	Combined Oral Contraceptive Use and the Risk of Systemic Lupus Erythematosus	2009	English	Population-based nested case-control study	4	All incident cases of SLE from 1994-2004 (n = 786) and matched with up to 10 controls (n = 7,817)¶	To assess whether the risk of incident SLE is associated with the use of OCs, link between exogenous hormonal exposure and the risk of SLE.	ACR criteria	The adjusted OR of incident SLE and their 95% CIs associated with the ever, current, and past use of OCs. The OR is an accurate estimate of the RR, particularly with a rare event such as SLE.	The RR of incident SLE associated with any use of OC was 1.19 [95% CI] 0.98-1.45, whereas with current use it was 1.54 (95% CI 1.15-2.07). The rate was particularly increased in current users who had only recently started OC use (RR 2.52, 95% CI 1.14-5.57) compared with longer-term current users (RR 1.45, 95% CI 1.06-1.99). The risk appeared to be particularly elevated with current exposure to fi…	b
43		Choojitarom K, et al	Lupus nephritis and Raynaud's phenomenon are significant risk factors for vascular thrombosis in SLE patients with positive antiphospholipid antibodies.	2008	English	Cohort nested cross-sectional study	4	SLE patients Diagnosed as SLE by ACR. Only patients who had positive test for at least one type of the aPL antibodies. They must have no previous evidence of vascular thrombosis. (n= 67)©	To determine the predictors of nongravid vascular thrombosis in systemic lupus erythematosus (SLE) patients with positive antiphospholi- pid antibodies	ACR criteria	Fisher’s exact test and contingency table. The OR and their 95% CIs , and p value of the final significant predictors were determined by multivariate logistic regression analysis.	The main outcome of this study was the nongravid vascular thrombotic event. After a mean follow-up duration of 4.23±6.4 years postdiagnosis of SLE, clinical thrombosis occurred in 26 patients (38.8%). Forty-one patients did not develop thrombosis after the mean follow-up period of 8.4± 7.8 years. Three patients (4.5%) used oral contraceptive pills. Univariate contingency table showed that there w…	a
49		Costenbader KH, et al*,‡	Reproductive and Menopausal Factors and Risk of Systemic Lupus Erythematosus in Women	2007	English	Prospective Cohort	4	The NHS database n=103,818, and the NHSII n=114,021, female nurses from 1976–2003 have in follow-up	To investigate the association between use of hormone therapy use (OC or HRT) antecedent and SLE development.	ACR criteria	Person-years of followup. Age-adjusted RR. Cox proportional hazards regression.	Two hundred sixty-two incident cases of SLE were confirmed among the women. In multivariable models adjusted for risk factors associated to oral contraceptive use (pooled RR 1.5, 95% CI 1.1–2.1).
57		Sanchez-Guerrero J, et al	A trial of contraceptive methods in women with systemic lupus erythematosus	2005	English	Randomized Clinical Trial	2	162 women with SLE Randomized to receive OC (n=54), POP (n=54) or placebo (n=54)	To evaluate the effects of estrogen-containing contraceptives on disease activity in women with SLE	SLEDAI	Univariate analysis Wilcoxon signed-rank test. Incidence-density rates, RR with 95% CI, P values, mean ± SD	Disease activity remained mild and stable in all groups throughout the trial. There were no significant differences among the groups during the trial in global or maximum disease activity, incidence or probability of flares, or medication use. The median time to the first flare was three months in all groups. Thromboses occurred in four patients (two in each of the two groups receiving hormones),…
44		Petri M, et al	Combined Oral Contraceptives in Women with Systemic Lupus Erythematosus	2005	English	Randomized Clinical Trial	2	183 women with SLE Randomized to receive OC (n=91) or placebo (n=92)	To evaluate lupus Flares and thrombotic events between women with SLE inactive or stable exposed to Oral contraceptives	SELENA-SLEDAI	Difference in severe-flares rate, 95% CI, Kaplan-Meier method, Cox proportional-hazards model, RR, t-test, all of them based on intention-of-treat principle.	A severe lupus flare, occurred in 7 of 91 subjects receiving oral contraceptives (7.7%) as compared with 7 of 92 subjects receiving placebo (7.6%). The 12-month rates of severe flare were similar: 0.084 for the group receiving oral contraceptives and 0.087 for the placebo group (P=0.95; upper limit of the one-sided 95 percent confidence interval for this difference, 0.069, which is within the pre…
62		Zonana-Nacach A, et al.	Risk factors associated with systemic lupus erythematosus in Mexican population.	2002	Spanish	Case - Control	4	260 patients; SLE patients n=130 controls n=130	To assess risk factors associated with SLE in the Mexican population.	ACR criteria	OR with 95% CI and multivariate analysis using logistic regression.	The multivariate model showed association with family history of SLE (OR 4.2, CI 95% 1.17-15.2), family history of connective tissue disorder (OR 2.6, CI 95% 1.15-4.5), use of oral contraceptives for more than one year (OR 2.1, CI 95% 1.13-4.3), repetitive pharyngitis (OR 2.1, CI 95% 1.18-3.6), and use of medications (OR 5.0 IC 95% 1.62 - 21.6).	b
51		Cooper GS, et al*	Hormonal and Reproductive Risk Factors for Development of Systemic Lupus Erythematosus	2002	English	Population based Case - Control	4	Female SLE patients (n = 240) and controls (n = 321)	to examine hormonal and reproductive risk factors for lupus among women.	ACR criteria	The associations were estimated as OR and 95% Cis and were adjusted for potential confounders. Proportional hazards modeling, survives curves	There was little association between SLE and current use or duration of use of hormone replacement therapy or oral contraceptives, and no association with previous use of fertility drugs. No association was seen with having ever used oral contraceptives (adjusted OR 1.3, 95% CI 0.9–2.1), other hormonal contraceptives, or fertility drugs.	b
58		Sanchez-Guerrero J, et al‡	Past use of oral contraceptives and the risk of developing systemic lupus erythematosus	1997	English	Prospective Cohort	2	NHS n=121,645 women. Follow up every 2 years between 1976 and 1990	To examine the relationship between past use of OCs) and development of SLE	ACR criteria	Incidence-density rates, RR, Age-specific rates, 95% IC, the Mantel extension test, P values	Incidence of SLE in the women who had definite cases of SLE (n = 99) was 1.4 (0.9-2.1) for past users of OCs. The relative risk for past users compared with never users was 1.9 (95% CI 1.1-33).
60		Strom BL, et al.	Shingles, allergies, family medical history, oral contraceptives, and other potential risk factors for systemic lupus erythematosus.	1994	English	Case - Control	4	338 Patients; SLE patients n=195 controls n= 143	to explore the many factors that have been postulated to be related to the etiology of systemic lupus erythematosus	ACR criteria	Personal interviews. Conditional logistic regression was used to calculateOR and 95% CI, conditioned on matched pairs, and to control for the effects of race. When sample sizes were too small, exact analyses for stratified 2X 2 tables were performed, stratifying on matched pairs only. When analyses were restricted by category of age and sex, the primary matching variables, the matching was ignore…	No increased risk was seen from oral contraceptive use, defined as any of the following: 1) oral contraceptive use in the 3 years before the year of diagnosis; 2) any oral contraceptive use; 3) any oral contraceptive use prior to the di- agnosis of lupus (table 3); or 4) oral con- traceptive use during the 4-6 years prior to the diagnosis of lupus.	b
59		Grimes DA, et al	Systemic lupus erythematosus and reproductive function: A case-control study	1985	English	Hospital based Case - Control study	4	109 SLE women cases and 109 controls	To examine potential risk factors for SLE related to reproduction	ACR criteria	OR with 95% CI chi-squared by Mantel-Haenszel. Miettinen's test and Mantel extension	Use of Oral contraceptives was no statistically significantly related to the risk of SLE. Current use of oral contraceptives appeared to be protective OR=0.5 95% CI [0.11-2.3]	b
Appendix 21. Articles included in the Systematic Literature Review and meta-analysis.Systematic Lupus Erythematosus (SLE). NHS: Nurse Health Study; NCP: Non-calcified coronary plaque; RR: Relative Risk; OR: Odds Ratio; SD: standard deviation, HRT: Hormonal replacement Therapy; OC: Oral contraceptives; CAD: coronary artery disease, ACR: American College of Rheumatology; 95% CI: 95% confidence inte…
